# Supplementary material for: Heat Stress Impairs Endometrial Function During Implantation by Regulating Autophagy in Hainan Black Goat
Source: Animals (Basel). 2024 Nov 8;14(22):3213. doi: 10.3390/ani14223213 (PMC11591286; doi:10.3390/ani14223213)
Supplement: Supplementary file 1 [file animals-14-03213-s001.zip]

Archive with 1 entries (1 files):
- animals-3283739-supplementary.pdf
